# Supplementary material for: Trimethoprim resistance in surface and wastewater is mediated by contrasting variants of the dfrB gene
Source: ISME J. 2023 Jun 27;17(9):1455–66. doi: 10.1038/s41396-023-01460-7 (PMC10432401; doi:10.1038/s41396-023-01460-7)
Supplement: Supplementary file 2 — Supplement table S1 [file 41396_2023_1460_MOESM2_ESM.txt]

# This file contains tab-separated text for immediate import by, e.g., R or any spreadsheet software
# 
# study, accession: the ID numbers of the study and the run to identify the particular metagenomic data set in the sequence read archive (SRA; https://www.ncbi.nlm.nih.gov/sra)
# environment: either "River" for environmental samples or "WWTP" for wastewater treatment plant
# material: either "water" or "sediment" for river samples; for WWTP samples either "influent" or "effluent"
# location, lat, lon: the place or region where the corresponding sample was taken
# collected: date or month of sample collection
# organization: submitter of the data set as registered in SRA
# device: the (Illumina) sequencing technology used
# extraction, library: details on DNA extraction and library preparation kits, if provided in SRA metadata or linked publication
# reads_after_merging: the number of reads actually analyzed; these are the reads which passed the quality filter and could be successfully merged
# bases_after_merging: number of bases contained in the actually analyzed reads
# avg_readLength_after_merging: average length of reads computed from "bases_after_merging" and "reads_after_merging"
# sixteenS: number of 16S rRNA gene copies detected in the analyzed reads
#
study	accession	country	environment	material	location	lat	lon	collected	organization	device	extraction	library	reads_after_merging	bases_after_merging	avg_readLength_after_merging	sixteenS
PRJNA768945	SRR16214401	CD	WWTP	effluent	Winnipeg	49.95 N	97.10 W	2020-02-06	University of Manitoba	NextSeq 550	unknown	Nextera flex	2.4E+06	5.7E+08	238	2.8E+01
PRJNA768945	SRR16214402	CD	WWTP	effluent	Winnipeg	49.95 N	97.10 W	2019-12-18	University of Manitoba	NextSeq 550	unknown	Nextera flex	5.9E+06	1.4E+09	230	6.0E+00
PRJNA768945	SRR16214403	CD	WWTP	effluent	Winnipeg	49.95 N	97.10 W	2019-11-28	University of Manitoba	NextSeq 550	unknown	Nextera flex	4.6E+06	9.5E+08	208	6.0E+00
PRJNA768945	SRR16214404	CD	WWTP	effluent	Winnipeg	49.95 N	97.10 W	2019-10-22	University of Manitoba	NextSeq 550	unknown	Nextera flex	3.0E+06	6.5E+08	213	7.0E+00
PRJNA768945	SRR16214412	CD	WWTP	effluent	Winnipeg	49.95 N	97.10 W	2020-02-06	University of Manitoba	NextSeq 550	unknown	Nextera flex	3.0E+06	5.7E+08	193	2.6E+03
PRJNA768945	SRR16214423	CD	WWTP	effluent	Winnipeg	49.95 N	97.10 W	2019-12-18	University of Manitoba	NextSeq 550	unknown	Nextera flex	3.2E+06	6.4E+08	197	3.9E+03
PRJNA768945	SRR16214434	CD	WWTP	effluent	Winnipeg	49.95 N	97.10 W	2019-11-28	University of Manitoba	NextSeq 550	unknown	Nextera flex	2.2E+06	4.3E+08	197	1.7E+03
PRJNA768945	SRR16214435	CD	WWTP	effluent	Winnipeg	49.95 N	97.10 W	2019-10-22	University of Manitoba	NextSeq 550	unknown	Nextera flex	3.8E+06	7.4E+08	197	6.5E+03
PRJNA559231	SRR9924753	CN	River	water	Yangtze River	30.62 N	114.32 E	2014-10	Beijing University	HiSeq 4000	Fast DNA Spin Kit for Soil	unknown	2.2E+07	6.1E+09	275	2.9E+04
PRJNA559231	SRR9924754	CN	River	water	Yangtze River	29.74 N	116.00 E	2014-10	Beijing University	HiSeq 4000	Fast DNA Spin Kit for Soil	unknown	2.7E+07	7.1E+09	267	3.3E+04
PRJNA559231	SRR9924755	CN	River	water	Yangtze River	29.45 N	113.15 E	2014-10	Beijing University	HiSeq 4000	Fast DNA Spin Kit for Soil	unknown	2.3E+07	6.4E+09	272	2.0E+04
PRJNA559231	SRR9924756	CN	River	water	Yangtze River	29.67 N	113.32 E	2014-10	Beijing University	HiSeq 4000	Fast DNA Spin Kit for Soil	unknown	2.3E+07	6.3E+09	271	1.8E+04
PRJNA559231	SRR9924757	CN	River	water	Yangtze River	31.77 N	118.47 E	2014-10	Beijing University	HiSeq 4000	Fast DNA Spin Kit for Soil	unknown	2.9E+07	7.7E+09	268	3.5E+04
PRJNA559231	SRR9924758	CN	River	water	Yangtze River	32.17 N	118.94 E	2014-10	Beijing University	HiSeq 4000	Fast DNA Spin Kit for Soil	unknown	2.3E+07	6.4E+09	273	1.7E+04
PRJNA559231	SRR9924759	CN	River	water	Yangtze River	30.78 N	117.64 E	2014-10	Beijing University	HiSeq 4000	Fast DNA Spin Kit for Soil	unknown	2.1E+07	5.6E+09	273	1.3E+04
PRJNA559231	SRR9924760	CN	River	water	Yangtze River	31.46 N	118.34 E	2014-10	Beijing University	HiSeq 4000	Fast DNA Spin Kit for Soil	unknown	1.8E+07	4.9E+09	273	1.2E+04
PRJNA559231	SRR9924761	CN	River	sediment	Yangtze River	30.88 N	110.90 E	2014-10	Beijing University	HiSeq 4000	Fast DNA Spin Kit for Soil	unknown	2.5E+07	6.6E+09	259	1.5E+04
PRJNA559231	SRR9924762	CN	River	water	Yangtze River	32.18 N	119.66 E	2014-10	Beijing University	HiSeq 4000	Fast DNA Spin Kit for Soil	unknown	2.5E+07	6.8E+09	274	2.0E+04
PRJNA559231	SRR9924763	CN	River	water	Yangtze River	31.77 N	120.96 E	2014-10	Beijing University	HiSeq 4000	Fast DNA Spin Kit for Soil	unknown	2.1E+07	5.7E+09	269	2.2E+04
PRJNA559231	SRR9924764	CN	River	sediment	Yangtze River	32.18 N	119.66 E	2014-10	Beijing University	HiSeq 4000	Fast DNA Spin Kit for Soil	unknown	1.9E+07	5.1E+09	269	1.3E+04
PRJNA559231	SRR9924765	CN	River	sediment	Yangtze River	31.77 N	120.96 E	2014-10	Beijing University	HiSeq 4000	Fast DNA Spin Kit for Soil	unknown	1.6E+07	4.3E+09	271	7.4E+03
PRJNA559231	SRR9924766	CN	River	sediment	Yangtze River	26.88 N	99.98 E	2014-10	Beijing University	HiSeq 4000	Fast DNA Spin Kit for Soil	unknown	2.8E+07	7.4E+09	266	1.5E+04
PRJNA559231	SRR9924767	CN	River	sediment	Yangtze River	29.62 N	106.60 E	2014-10	Beijing University	HiSeq 4000	Fast DNA Spin Kit for Soil	unknown	1.8E+07	4.7E+09	268	1.1E+04
PRJNA559231	SRR9924768	CN	River	sediment	Yangtze River	31.04 N	110.40 E	2014-10	Beijing University	HiSeq 4000	Fast DNA Spin Kit for Soil	unknown	1.9E+07	5.1E+09	271	1.1E+04
PRJNA559231	SRR9924769	CN	River	sediment	Yangtze River	31.04 N	110.40 E	2014-10	Beijing University	HiSeq 4000	Fast DNA Spin Kit for Soil	unknown	2.5E+07	6.5E+09	262	1.5E+04
PRJNA559231	SRR9924770	CN	River	sediment	Yangtze River	30.88 N	110.90 E	2014-10	Beijing University	HiSeq 4000	Fast DNA Spin Kit for Soil	unknown	1.6E+07	4.2E+09	270	1.0E+04
PRJNA559231	SRR9924771	CN	River	sediment	Yangtze River	30.88 N	110.90 E	2014-10	Beijing University	HiSeq 4000	Fast DNA Spin Kit for Soil	unknown	2.7E+07	6.9E+09	257	1.5E+04
PRJNA559231	SRR9924772	CN	River	sediment	Yangtze River	33.01 N	97.24 E	2017-07	Beijing University	HiSeq 4000	Fast DNA Spin Kit for Soil	unknown	2.0E+07	5.2E+09	263	1.0E+04
PRJNA559231	SRR9924773	CN	River	sediment	Yangtze River	30.69 N	111.28 E	2014-10	Beijing University	HiSeq 4000	Fast DNA Spin Kit for Soil	unknown	2.7E+07	7.2E+09	268	1.6E+04
PRJNA559231	SRR9924774	CN	River	sediment	Yangtze River	29.45 N	113.15 E	2014-10	Beijing University	HiSeq 4000	Fast DNA Spin Kit for Soil	unknown	1.8E+07	4.9E+09	271	9.2E+03
PRJNA559231	SRR9924775	CN	River	sediment	Yangtze River	29.45 N	113.15 E	2014-10	Beijing University	HiSeq 4000	Fast DNA Spin Kit for Soil	unknown	2.3E+07	6.1E+09	270	1.0E+04
PRJNA559231	SRR9924776	CN	River	water	Yangtze River	34.15 N	93.03 E	2017-07	Beijing University	HiSeq 4000	Fast DNA Spin Kit for Soil	unknown	2.1E+07	5.6E+09	263	1.6E+04
PRJNA559231	SRR9924777	CN	River	water	Yangtze River	34.22 N	92.44 E	2017-07	Beijing University	HiSeq 4000	Fast DNA Spin Kit for Soil	unknown	2.3E+07	6.1E+09	264	1.7E+04
PRJNA559231	SRR9924778	CN	River	water	Yangtze River	26.88 N	99.98 E	2014-10	Beijing University	HiSeq 4000	Fast DNA Spin Kit for Soil	unknown	1.9E+07	5.0E+09	272	3.0E+04
PRJNA559231	SRR9924779	CN	River	water	Yangtze River	33.01 N	97.24 E	2017-07	Beijing University	HiSeq 4000	Fast DNA Spin Kit for Soil	unknown	2.5E+07	6.5E+09	264	1.9E+04
PRJNA559231	SRR9924780	CN	River	sediment	Yangtze River	28.90 N	105.55 E	2014-10	Beijing University	HiSeq 4000	Fast DNA Spin Kit for Soil	unknown	2.2E+07	6.1E+09	271	1.3E+04
PRJNA559231	SRR9924781	CN	River	water	Yangtze River	26.57 N	101.70 E	2014-10	Beijing University	HiSeq 4000	Fast DNA Spin Kit for Soil	unknown	1.7E+07	4.6E+09	270	2.2E+04
PRJNA559231	SRR9924782	CN	River	water	Yangtze River	28.65 N	104.38 E	2014-10	Beijing University	HiSeq 4000	Fast DNA Spin Kit for Soil	unknown	2.2E+07	5.9E+09	274	3.2E+04
PRJNA559231	SRR9924783	CN	River	water	Yangtze River	28.65 N	104.17 E	2014-10	Beijing University	HiSeq 4000	Fast DNA Spin Kit for Soil	unknown	2.3E+07	6.2E+09	273	2.2E+04
PRJNA559231	SRR9924784	CN	River	water	Yangtze River	28.90 N	105.55 E	2014-10	Beijing University	HiSeq 4000	Fast DNA Spin Kit for Soil	unknown	2.3E+07	6.4E+09	272	2.3E+04
PRJNA559231	SRR9924785	CN	River	water	Yangtze River	28.77 N	104.65 E	2014-10	Beijing University	HiSeq 4000	Fast DNA Spin Kit for Soil	unknown	2.5E+07	6.9E+09	273	2.3E+04
PRJNA559231	SRR9924786	CN	River	sediment	Yangtze River	28.77 N	104.65 E	2014-10	Beijing University	HiSeq 4000	Fast DNA Spin Kit for Soil	unknown	1.8E+07	4.7E+09	268	1.2E+04
PRJNA559231	SRR9924787	CN	River	water	Yangtze River	28.25 N	103.66 E	2014-10	Beijing University	HiSeq 4000	Fast DNA Spin Kit for Soil	unknown	2.1E+07	5.6E+09	270	1.8E+04
PRJNA559231	SRR9924788	CN	River	sediment	Yangtze River	34.15 N	93.03 E	2017-07	Beijing University	HiSeq 4000	Fast DNA Spin Kit for Soil	unknown	2.6E+07	6.7E+09	261	1.4E+04
PRJNA559231	SRR9924789	CN	River	sediment	Yangtze River	34.22 N	92.44 E	2017-07	Beijing University	HiSeq 4000	Fast DNA Spin Kit for Soil	unknown	2.5E+07	6.7E+09	263	1.8E+04
PRJNA559231	SRR9924790	CN	River	water	Yangtze River	30.29 N	112.26 E	2014-10	Beijing University	HiSeq 4000	Fast DNA Spin Kit for Soil	unknown	2.5E+07	6.8E+09	275	5.6E+04
PRJNA559231	SRR9924791	CN	River	water	Yangtze River	30.69 N	111.28 E	2014-10	Beijing University	HiSeq 4000	Fast DNA Spin Kit for Soil	unknown	2.2E+07	6.0E+09	272	5.1E+04
PRJNA559231	SRR9924792	CN	River	sediment	Yangtze River	28.25 N	103.66 E	2014-10	Beijing University	HiSeq 4000	Fast DNA Spin Kit for Soil	unknown	4.4E+07	1.1E+10	238	2.1E+04
PRJNA559231	SRR9924793	CN	River	sediment	Yangtze River	26.57 N	101.70 E	2014-10	Beijing University	HiSeq 4000	Fast DNA Spin Kit for Soil	unknown	3.4E+07	8.6E+09	255	1.6E+04
PRJNA559231	SRR9924794	CN	River	sediment	Yangtze River	28.65 N	104.38 E	2014-10	Beijing University	HiSeq 4000	Fast DNA Spin Kit for Soil	unknown	2.5E+07	6.5E+09	264	1.2E+04
PRJNA559231	SRR9924795	CN	River	sediment	Yangtze River	28.65 N	104.17 E	2014-10	Beijing University	HiSeq 4000	Fast DNA Spin Kit for Soil	unknown	4.4E+07	1.0E+10	231	2.6E+04
PRJNA559231	SRR9924796	CN	River	water	Yangtze River	31.04 N	110.40 E	2014-10	Beijing University	HiSeq 4000	Fast DNA Spin Kit for Soil	unknown	2.7E+07	7.3E+09	269	2.0E+04
PRJNA559231	SRR9924797	CN	River	water	Yangtze River	31.04 N	110.40 E	2014-10	Beijing University	HiSeq 4000	Fast DNA Spin Kit for Soil	unknown	2.9E+07	7.8E+09	273	3.2E+04
PRJNA559231	SRR9924798	CN	River	water	Yangtze River	29.62 N	106.60 E	2014-10	Beijing University	HiSeq 4000	Fast DNA Spin Kit for Soil	unknown	2.2E+07	6.0E+09	274	2.5E+04
PRJNA559231	SRR9924799	CN	River	water	Yangtze River	29.02 N	105.85 E	2014-10	Beijing University	HiSeq 4000	Fast DNA Spin Kit for Soil	unknown	2.9E+07	8.0E+09	275	3.5E+04
PRJNA559231	SRR9924800	CN	River	water	Yangtze River	30.69 N	111.28 E	2014-10	Beijing University	HiSeq 4000	Fast DNA Spin Kit for Soil	unknown	2.0E+07	5.5E+09	273	4.8E+04
PRJNA559231	SRR9924801	CN	River	water	Yangtze River	30.85 N	111.12 E	2014-10	Beijing University	HiSeq 4000	Fast DNA Spin Kit for Soil	unknown	2.1E+07	5.9E+09	275	1.6E+04
PRJNA559231	SRR9924802	CN	River	water	Yangtze River	30.85 N	111.12 E	2014-10	Beijing University	HiSeq 4000	Fast DNA Spin Kit for Soil	unknown	2.0E+07	5.4E+09	274	1.8E+04
PRJNA559231	SRR9924803	CN	River	water	Yangtze River	30.88 N	110.90 E	2014-10	Beijing University	HiSeq 4000	Fast DNA Spin Kit for Soil	unknown	2.5E+07	6.9E+09	272	2.9E+04
PRJNA559231	SRR9924804	CN	River	sediment	Yangtze River	31.77 N	118.47 E	2014-10	Beijing University	HiSeq 4000	Fast DNA Spin Kit for Soil	unknown	2.5E+07	6.7E+09	271	1.5E+04
PRJNA559231	SRR9924805	CN	River	sediment	Yangtze River	31.46 N	118.34 E	2014-10	Beijing University	HiSeq 4000	Fast DNA Spin Kit for Soil	unknown	2.1E+07	5.6E+09	269	1.3E+04
PRJNA559231	SRR9924806	CN	River	sediment	Yangtze River	31.46 N	118.34 E	2014-10	Beijing University	HiSeq 4000	Fast DNA Spin Kit for Soil	unknown	2.9E+07	7.5E+09	262	1.9E+04
PRJNA559231	SRR9924807	CN	River	sediment	Yangtze River	30.78 N	117.64 E	2014-10	Beijing University	HiSeq 4000	Fast DNA Spin Kit for Soil	unknown	2.0E+07	5.1E+09	256	1.4E+04
PRJNA559231	SRR9924808	CN	River	sediment	Yangtze River	29.74 N	116.00 E	2014-10	Beijing University	HiSeq 4000	Fast DNA Spin Kit for Soil	unknown	3.2E+07	8.4E+09	264	2.1E+04
PRJNA559231	SRR9924809	CN	River	sediment	Yangtze River	29.74 N	116.00 E	2014-10	Beijing University	HiSeq 4000	Fast DNA Spin Kit for Soil	unknown	1.8E+07	4.8E+09	266	1.4E+04
PRJNA559231	SRR9924810	CN	River	sediment	Yangtze River	30.62 N	114.32 E	2014-10	Beijing University	HiSeq 4000	Fast DNA Spin Kit for Soil	unknown	1.8E+07	4.8E+09	269	1.0E+04
PRJNA559231	SRR9924811	CN	River	sediment	Yangtze River	29.67 N	113.32 E	2014-10	Beijing University	HiSeq 4000	Fast DNA Spin Kit for Soil	unknown	3.6E+07	9.0E+09	247	1.4E+04
PRJNA559231	SRR9924812	CN	River	sediment	Yangtze River	32.18 N	119.66 E	2014-10	Beijing University	HiSeq 4000	Fast DNA Spin Kit for Soil	unknown	2.3E+07	6.2E+09	266	1.1E+04
PRJNA559231	SRR9924813	CN	River	sediment	Yangtze River	32.17 N	118.94 E	2014-10	Beijing University	HiSeq 4000	Fast DNA Spin Kit for Soil	unknown	1.8E+07	4.9E+09	272	1.2E+04
PRJNA559231	SRR9924814	CN	River	sediment	Yangtze River	29.02 N	105.85 E	2014-10	Beijing University	HiSeq 4000	Fast DNA Spin Kit for Soil	unknown	2.0E+07	5.3E+09	270	1.2E+04
PRJNA798157	SRR17650021	CN	River	sediment	Changzhao Res.	29.42 N	121.0 E	2021-04/05	Shanghai Jiao Tong University	HiSeq 4000	unknown	unknown	6.4E+07	1.6E+10	245	2.5E+04
PRJNA798157	SRR17650022	CN	River	sediment	Qincun Res.	29.5 N	121.0 E	2021-04/05	Shanghai Jiao Tong University	HiSeq 4000	unknown	unknown	6.5E+07	1.6E+10	244	2.9E+04
PRJNA798157	SRR17650023	CN	River	sediment	Shibi Res.	29.47 N	120.35 E	2021-04/05	Shanghai Jiao Tong University	HiSeq 4000	unknown	unknown	6.0E+07	1.4E+10	240	2.5E+04
PRJNA798157	SRR17651520	CN	River	water	Changzhao Res.	29.42 N	121.0 E	2021-04/05	Shanghai Jiao Tong University	HiSeq 4000	unknown	unknown	5.4E+07	1.4E+10	255	6.8E+04
PRJNA798157	SRR17651521	CN	River	water	Qincun Res.	29.5 N	121.0 E	2021-04/05	Shanghai Jiao Tong University	HiSeq 4000	unknown	unknown	5.3E+07	1.4E+10	259	9.1E+04
PRJNA798157	SRR17651522	CN	River	water	Shibi Res.	29.47 N	120.35 E	2021-04/05	Shanghai Jiao Tong University	HiSeq 4000	unknown	unknown	5.1E+07	1.3E+10	259	6.3E+04
PRJNA524094	SRR11088367	DE	WWTP	effluent	Greifswald	54.12 N	13.43 E	2017-06-27	University of Goettingen	HiSeq 2500	PowerSoil kit	Nextera	2.2E+07	6.1E+09	273	1.6E+04
PRJNA524094	SRR11088385	DE	WWTP	effluent	Greifswald	54.12 N	13.43 E	2017-03-28	University of Goettingen	HiSeq 2500	PowerSoil kit	Nextera	1.3E+07	3.1E+09	228	7.7E+03
PRJNA524094	SRR11088391	DE	WWTP	effluent	Greifswald	54.12 N	13.43 E	2018-06-05	University of Goettingen	HiSeq 2500	PowerSoil kit	Nextera	1.6E+07	5.4E+09	336	1.8E+04
PRJNA524094	SRR11088402	DE	WWTP	effluent	Goettingen	51.55 N	9.92 E	2018-05-22	University of Goettingen	HiSeq 2500	PowerSoil kit	Nextera	1.2E+07	3.7E+09	302	8.5E+03
PRJNA524094	SRR11088409	DE	WWTP	effluent	Greifswald	54.12 N	13.43 E	2018-02-27	University of Goettingen	HiSeq 2500	PowerSoil kit	Nextera	1.3E+07	4.1E+09	325	1.5E+04
PRJNA524094	SRR11088420	DE	WWTP	effluent	Goettingen	51.55 N	9.92 E	2018-02-06	University of Goettingen	HiSeq 2500	PowerSoil kit	Nextera	1.8E+07	5.0E+09	277	1.2E+04
PRJNA524094	SRR11088428	DE	WWTP	effluent	Greifswald	54.12 N	13.43 E	2017-11-14	University of Goettingen	HiSeq 2500	PowerSoil kit	Nextera	1.8E+07	4.9E+09	266	1.2E+04
PRJNA524094	SRR11088439	DE	WWTP	effluent	Goettingen	51.55 N	9.92 E	2017-11-21	University of Goettingen	HiSeq 2500	PowerSoil kit	Nextera	1.3E+07	4.0E+09	310	7.4E+03
PRJNA524094	SRR11088447	DE	WWTP	effluent	Greifswald	54.12 N	13.43 E	2017-10-17	University of Goettingen	HiSeq 2500	PowerSoil kit	Nextera	1.6E+07	3.6E+09	222	1.1E+04
PRJNA524094	SRR11088458	DE	WWTP	effluent	Goettingen	51.55 N	9.92 E	2017-08-22	University of Goettingen	HiSeq 2500	PowerSoil kit	Nextera	1.4E+07	4.2E+09	305	9.6E+03
PRJNA524094	SRR11088468	DE	WWTP	effluent	Greifswald	54.12 N	13.43 E	2018-08-07	University of Goettingen	HiSeq 2500	PowerSoil kit	Nextera	2.2E+07	5.1E+09	233	1.5E+04
PRJNA524094	SRR11088479	DE	WWTP	effluent	Goettingen	51.55 N	9.92 E	2018-08-28	University of Goettingen	HiSeq 2500	PowerSoil kit	Nextera	1.8E+07	5.4E+09	297	8.8E+03
PRJNA524094	SRR11088486	DE	WWTP	effluent	Greifswald	54.12 N	13.43 E	2016-11-30	University of Goettingen	HiSeq 2500	PowerSoil kit	Nextera	1.1E+07	1.9E+09	180	8.5E+03
PRJNA904380	SRR22752010	NZ	WWTP	effluent	Christchurch	43.52 S	172.70 E	2019-11-20	Institute of Environmental Science and Research	NovaSeq 6000	PowerSoil Pro kit	unknown	1.5E+07	4.1E+09	280	2.6E+04
PRJNA904380	SRR22752014	NZ	WWTP	effluent	Christchurch	43.52 S	172.70 E	2019-11-19	Institute of Environmental Science and Research	NovaSeq 6000	PowerSoil Pro kit	unknown	1.4E+07	4.0E+09	282	2.7E+04
PRJNA904380	SRR22752015	NZ	WWTP	effluent	Christchurch	43.52 S	172.70 E	2019-11-19	Institute of Environmental Science and Research	NovaSeq 6000	PowerSoil Pro kit	unknown	1.6E+07	4.6E+09	280	3.0E+04
PRJNA904380	SRR22752025	NZ	WWTP	effluent	Christchurch	43.52 S	172.70 E	2019-11-19	Institute of Environmental Science and Research	NovaSeq 6000	PowerSoil Pro kit	unknown	1.6E+07	4.4E+09	282	2.8E+04
PRJNA904380	SRR22752039	NZ	WWTP	effluent	Christchurch	43.52 S	172.70 E	2019-11-21	Institute of Environmental Science and Research	NovaSeq 6000	PowerSoil Pro kit	unknown	1.4E+07	3.8E+09	281	2.5E+04
PRJNA904380	SRR22752040	NZ	WWTP	effluent	Christchurch	43.52 S	172.70 E	2019-11-21	Institute of Environmental Science and Research	NovaSeq 6000	PowerSoil Pro kit	unknown	1.6E+07	4.5E+09	282	2.8E+04
PRJNA904380	SRR22752041	NZ	WWTP	effluent	Christchurch	43.52 S	172.70 E	2019-11-21	Institute of Environmental Science and Research	NovaSeq 6000	PowerSoil Pro kit	unknown	1.6E+07	4.3E+09	280	2.7E+04
PRJNA904380	SRR22752045	NZ	WWTP	effluent	Christchurch	43.52 S	172.70 E	2019-11-20	Institute of Environmental Science and Research	NovaSeq 6000	PowerSoil Pro kit	unknown	1.5E+07	4.3E+09	281	2.7E+04
PRJNA904380	SRR22752046	NZ	WWTP	effluent	Christchurch	43.52 S	172.70 E	2019-11-20	Institute of Environmental Science and Research	NovaSeq 6000	PowerSoil Pro kit	unknown	1.5E+07	4.1E+09	281	2.7E+04
PRJNA668816	SRR12825389	NZ	River	sediment	Waiwera River	36.551222 S	174.662444 E	2018-11-12	University of Auckland	HiSeq 2500	unknown	TruSeq DNA nano library	1.8E+07	7.7E+09	438	1.1E+04
PRJNA668816	SRR12825400	NZ	River	sediment	Waiwera River	36.551222 S	174.662444 E	2018-11-12	University of Auckland	HiSeq 2500	unknown	TruSeq DNA nano library	2.2E+07	9.7E+09	436	1.4E+04
PRJNA668816	SRR12825411	NZ	River	sediment	Waiwera River	36.551222 S	174.662444 E	2018-11-12	University of Auckland	HiSeq 2500	unknown	TruSeq DNA nano library	2.1E+07	9.0E+09	433	1.3E+04
PRJNA668816	SRR12825413	NZ	River	water	Waiwera River	36.551222 S	174.662444 E	2018-11-12	University of Auckland	HiSeq 2500	unknown	TruSeq DNA nano library	2.7E+07	1.2E+10	451	3.7E+04
PRJNA668816	SRR12825414	NZ	River	water	Waiwera River	36.550667 S	174.65225 E	2018-11-12	University of Auckland	HiSeq 2500	unknown	TruSeq DNA nano library	3.1E+07	1.4E+10	447	4.4E+04
PRJNA668816	SRR12825422	NZ	River	sediment	Waiwera River	36.550667 S	174.65225 E	2018-11-12	University of Auckland	HiSeq 2500	unknown	TruSeq DNA nano library	2.6E+07	1.1E+10	415	1.3E+04
PRJNA668816	SRR12825433	NZ	River	sediment	Waiwera River	36.550667 S	174.65225 E	2018-11-12	University of Auckland	HiSeq 2500	unknown	TruSeq DNA nano library	2.6E+07	1.1E+10	409	1.4E+04
PRJNA668816	SRR12825434	NZ	River	sediment	Waiwera River	36.550667 S	174.65225 E	2018-11-12	University of Auckland	HiSeq 2500	unknown	TruSeq DNA nano library	2.3E+07	1.0E+10	431	1.2E+04
PRJEB14051	ERR1414257	SE	WWTP	effluent	Henriksdal	59.310676 N	18.108437 E	2012-09-25	University of Gothenburg	HiSeq 2500	unknown	 Rubicon Thruplex	9.3E+06	1.4E+09	151	1.0E+04
PRJEB14051	ERR1414258	SE	WWTP	effluent	Henriksdal	59.310676 N	18.108437 E	2012-09-25	University of Gothenburg	HiSeq 2500	unknown	 Rubicon Thruplex	1.7E+07	2.5E+09	145	2.0E+04
PRJEB14051	ERR1414261	SE	WWTP	effluent	Kappala	59.355554 N	18.227079 E	2012-09-26	University of Gothenburg	HiSeq 2500	unknown	 Rubicon Thruplex	1.5E+07	2.0E+09	137	1.6E+04
PRJEB14051	ERR1414262	SE	WWTP	effluent	Kappala	59.355554 N	18.227079 E	2012-09-26	University of Gothenburg	HiSeq 2500	unknown	 Rubicon Thruplex	1.5E+07	2.1E+09	140	1.7E+04
PRJEB14051	ERR1414265	SE	WWTP	effluent	Uppsala	59.844519 N	17.659844 E	2012-09-26	University of Gothenburg	HiSeq 2500	unknown	 Rubicon Thruplex	1.3E+07	1.9E+09	147	1.0E+04
PRJEB14051	ERR1414266	SE	WWTP	effluent	Uppsala	59.844519 N	17.659844 E	2012-09-26	University of Gothenburg	HiSeq 2500	unknown	 Rubicon Thruplex	1.5E+07	2.2E+09	145	1.2E+04
PRJNA529503	SRR8830802	UK	WWTP	effluent	Cholsey	51.58 N	1.15 W	2016	University of Oxford	HiSeq 4000	PowerSoil kit	unknown	1.4E+07	3.3E+09	234	2.6E+04
PRJNA529503	SRR8830803	UK	WWTP	effluent	Cholsey	51.58 N	1.15 W	2016	University of Oxford	HiSeq 4000	PowerSoil kit	unknown	1.5E+07	3.6E+09	243	3.0E+04
PRJNA529503	SRR8830804	UK	WWTP	effluent	Cholsey	51.58 N	1.15 W	2016	University of Oxford	HiSeq 4000	PowerSoil kit	unknown	1.5E+07	3.7E+09	243	3.1E+04
PRJNA529503	SRR8830805	UK	WWTP	effluent	Cholsey	51.58 N	1.15 W	2016	University of Oxford	HiSeq 4000	PowerSoil kit	unknown	1.5E+07	3.6E+09	243	2.9E+04
PRJNA529503	SRR8830806	UK	WWTP	effluent	Cholsey	51.58 N	1.15 W	2016	University of Oxford	HiSeq 4000	PowerSoil kit	unknown	1.5E+07	3.5E+09	233	2.9E+04
PRJNA529503	SRR8830807	UK	WWTP	effluent	Cholsey	51.58 N	1.15 W	2016	University of Oxford	HiSeq 4000	PowerSoil kit	unknown	1.6E+07	3.9E+09	243	3.2E+04
PRJNA529503	SRR8830808	UK	WWTP	effluent	Cholsey	51.58 N	1.15 W	2016	University of Oxford	HiSeq 4000	PowerSoil kit	unknown	1.7E+07	4.0E+09	243	3.3E+04
PRJNA529503	SRR8830809	UK	WWTP	effluent	Cholsey	51.58 N	1.15 W	2016	University of Oxford	HiSeq 4000	PowerSoil kit	unknown	1.6E+07	3.9E+09	243	3.1E+04
PRJNA529503	SRR8830786	UK	River	sediment	Cholsey	51.58 N	1.15 W	2016	University of Oxford	HiSeq 4000	PowerSoil kit	unknown	1.3E+07	3.4E+09	251	6.8E+03
PRJNA529503	SRR8830788	UK	River	sediment	Cholsey	51.58 N	1.15 W	2016	University of Oxford	HiSeq 4000	PowerSoil kit	unknown	1.3E+07	3.3E+09	251	7.0E+03
PRJNA529503	SRR8830789	UK	River	sediment	Cholsey	51.58 N	1.15 W	2016	University of Oxford	HiSeq 4000	PowerSoil kit	unknown	1.4E+07	3.5E+09	251	7.3E+03
PRJNA529503	SRR8830790	UK	River	sediment	Cholsey	51.58 N	1.15 W	2016	University of Oxford	HiSeq 4000	PowerSoil kit	unknown	1.3E+07	3.3E+09	253	7.1E+03
PRJNA529503	SRR8830791	UK	River	sediment	Cholsey	51.58 N	1.15 W	2016	University of Oxford	HiSeq 4000	PowerSoil kit	unknown	1.2E+07	3.1E+09	252	6.7E+03
PRJNA529503	SRR8830798	UK	River	sediment	Cholsey	51.58 N	1.15 W	2016	University of Oxford	HiSeq 4000	PowerSoil kit	unknown	1.0E+07	2.5E+09	240	5.2E+03
PRJNA529503	SRR8830799	UK	River	sediment	Cholsey	51.58 N	1.15 W	2016	University of Oxford	HiSeq 4000	PowerSoil kit	unknown	1.3E+07	3.2E+09	252	6.8E+03
PRJNA683044	SRR13208889	US	WWTP	effluent	Christiansburg	37.155718 N	80.470294 W	2018-08	Virginia Tech	NovaSeq 6000	Fast DNA Spin Kit for Soil	Nextera XT	2.2E+07	6.0E+09	269	1.7E+04
PRJNA683044	SRR13208891	US	WWTP	effluent	Christiansburg	37.155718 N	80.470294 W	2018-04	Virginia Tech	NovaSeq 6000	Fast DNA Spin Kit for Soil	Nextera XT	2.1E+07	5.6E+09	268	1.1E+04
PRJNA683044	SRR13208893	US	WWTP	effluent	Christiansburg	37.155718 N	80.470294 W	2017-10	Virginia Tech	NovaSeq 6000	Fast DNA Spin Kit for Soil	Nextera XT	2.2E+07	6.1E+09	270	2.3E+04
PRJNA683044	SRR13208895	US	WWTP	effluent	Christiansburg	37.155718 N	80.470294 W	2017-07	Virginia Tech	NovaSeq 6000	Fast DNA Spin Kit for Soil	Nextera XT	2.1E+07	5.6E+09	272	9.8E+03
PRJNA683044	SRR13208896	US	WWTP	effluent	Christiansburg	37.155718 N	80.470294 W	2018-10	Virginia Tech	NovaSeq 6000	Fast DNA Spin Kit for Soil	Nextera XT	2.0E+07	5.4E+09	270	1.1E+04
PRJNA683044	SRR13208899	US	WWTP	effluent	Christiansburg	37.155718 N	80.470294 W	2018-06	Virginia Tech	NovaSeq 6000	Fast DNA Spin Kit for Soil	Nextera XT	2.2E+07	6.0E+09	273	1.7E+04
PRJNA683044	SRR13208901	US	WWTP	effluent	Christiansburg	37.155718 N	80.470294 W	2018-02	Virginia Tech	NovaSeq 6000	Fast DNA Spin Kit for Soil	Nextera XT	2.1E+07	5.7E+09	271	1.5E+04
PRJNA683044	SRR13208904	US	WWTP	effluent	Christiansburg	37.155718 N	80.470294 W	2018-02	Virginia Tech	NovaSeq 6000	Fast DNA Spin Kit for Soil	Nextera XT	1.7E+07	4.6E+09	270	1.1E+04
PRJNA683044	SRR13208906	US	WWTP	effluent	Christiansburg	37.155718 N	80.470294 W	2018-08	Virginia Tech	NovaSeq 6000	Fast DNA Spin Kit for Soil	Nextera XT	1.8E+07	4.7E+09	266	1.5E+04
PRJNA683044	SRR13208909	US	WWTP	effluent	Christiansburg	37.155718 N	80.470294 W	2017-12	Virginia Tech	NovaSeq 6000	Fast DNA Spin Kit for Soil	Nextera XT	1.8E+07	4.7E+09	266	1.2E+04
PRJNA795480	SRR17562723	US	River	sediment	Great Smoky Mountains National park	35.59 N	83.85 W	2016-08-17	USGS Leetown Science Center	NextSeq 500	PowerSoil kit	Nextera XT	5.2E+06	1.2E+09	233	3.1E+03
PRJNA795480	SRR17562725	US	River	sediment	Great Smoky Mountains National park	35.63 N	83.12 W	2016-08-15	USGS Leetown Science Center	NextSeq 500	PowerSoil kit	Nextera XT	6.4E+06	1.4E+09	217	3.3E+03
PRJNA795480	SRR17562726	US	River	sediment	Great Smoky Mountains National park	35.59 N	83.86 W	2016-08-17	USGS Leetown Science Center	NextSeq 500	PowerSoil kit	Nextera XT	8.0E+06	1.9E+09	235	5.6E+03
PRJNA795480	SRR17562728	US	River	sediment	Great Smoky Mountains National park	35.61 N	83.93 W	2016-08-18	USGS Leetown Science Center	NextSeq 500	PowerSoil kit	Nextera XT	6.7E+06	1.6E+09	236	3.8E+03
PRJNA795480	SRR17562730	US	River	sediment	Great Smoky Mountains National park	35.56 N	84.00 W	2016-08-18	USGS Leetown Science Center	NextSeq 500	PowerSoil kit	Nextera XT	5.4E+06	1.2E+09	228	2.9E+03
PRJNA795480	SRR17562732	US	River	sediment	Great Smoky Mountains National park	35.59 N	83.85 W	2016-08-17	USGS Leetown Science Center	NextSeq 500	PowerSoil kit	Nextera XT	4.6E+06	1.1E+09	243	3.2E+03
PRJNA795480	SRR17562734	US	River	sediment	Great Smoky Mountains National park	35.50 N	83.68 W	2016-12-22	USGS Leetown Science Center	NextSeq 500	PowerSoil kit	Nextera XT	7.1E+06	1.6E+09	227	4.1E+03
PRJNA795480	SRR17562737	US	River	sediment	Great Smoky Mountains National park	35.47 N	83.72 W	2016-12-22	USGS Leetown Science Center	NextSeq 500	PowerSoil kit	Nextera XT	7.5E+06	1.7E+09	223	4.5E+03
PRJNA795480	SRR17562739	US	River	sediment	Great Smoky Mountains National park	35.60 N	83.57 W	2016-08-18	USGS Leetown Science Center	NextSeq 500	PowerSoil kit	Nextera XT	6.0E+06	1.4E+09	238	3.1E+03
PRJNA795480	SRR17562741	US	River	sediment	Great Smoky Mountains National park	35.65 N	83.56 W	2016-08-16	USGS Leetown Science Center	NextSeq 500	PowerSoil kit	Nextera XT	6.9E+06	1.6E+09	236	3.6E+03
PRJNA795480	SRR17562743	US	River	sediment	Great Smoky Mountains National park	35.66 N	83.70 W	2016-08-15	USGS Leetown Science Center	NextSeq 500	PowerSoil kit	Nextera XT	4.7E+06	1.2E+09	247	2.5E+03
PRJNA795480	SRR17562745	US	River	sediment	Great Smoky Mountains National park	35.52 N	83.42 W	2016-08-15	USGS Leetown Science Center	NextSeq 500	PowerSoil kit	Nextera XT	5.0E+06	1.2E+09	233	2.7E+03
PRJNA795480	SRR17562747	US	River	sediment	Great Smoky Mountains National park	35.67 N	83.07 W	2016-08-15	USGS Leetown Science Center	NextSeq 500	PowerSoil kit	Nextera XT	7.1E+06	1.7E+09	236	3.7E+03
PRJNA795480	SRR17562749	US	River	sediment	Great Smoky Mountains National park	35.46 N	83.44 W	2016-08-15	USGS Leetown Science Center	NextSeq 500	PowerSoil kit	Nextera XT	7.0E+06	1.7E+09	240	3.9E+03
PRJNA795480	SRR17562751	US	River	sediment	Great Smoky Mountains National park	35.69 N	83.40 W	2018-08-16	USGS Leetown Science Center	NextSeq 500	PowerSoil kit	Nextera XT	8.8E+06	2.0E+09	230	4.6E+03
PRJNA795480	SRR17562753	US	River	sediment	Great Smoky Mountains National park	35.74 N	83.42 W	2018-08-16	USGS Leetown Science Center	NextSeq 500	PowerSoil kit	Nextera XT	8.5E+06	1.9E+09	222	4.9E+03
PRJEB23134	ERR2193538	US	River	sediment	Upper Mississippi River	41.45 N	90.76 W	2015-07	University of Iowa	HiSeq4000	PowerSoil kit	unknown	1.4E+07	3.8E+09	269	8.1E+03
PRJEB23134	ERR2193539	US	River	sediment	Upper Mississippi River	41.45 N	90.76 W	2015-07	University of Iowa	HiSeq4000	PowerSoil kit	unknown	1.5E+07	4.2E+09	270	9.1E+03
PRJEB23134	ERR2193540	US	River	sediment	Upper Mississippi River	41.45 N	90.76 W	2015-07	University of Iowa	HiSeq4000	PowerSoil kit	unknown	1.6E+07	4.2E+09	270	9.7E+03
PRJEB23134	ERR2193541	US	River	sediment	Upper Mississippi River	41.45 N	90.76 W	2015-07	University of Iowa	HiSeq4000	PowerSoil kit	unknown	1.6E+07	4.2E+09	268	9.9E+03
PRJEB23134	ERR2193542	US	River	sediment	Upper Mississippi River	41.45 N	90.76 W	2015-07	University of Iowa	HiSeq4000	PowerSoil kit	unknown	1.4E+07	3.8E+09	269	9.3E+03
PRJEB23134	ERR2193543	US	River	sediment	Upper Mississippi River	41.45 N	90.76 W	2015-07	University of Iowa	HiSeq4000	PowerSoil kit	unknown	1.5E+07	3.9E+09	267	7.9E+03
PRJEB23134	ERR2193544	US	River	sediment	Upper Mississippi River	41.45 N	90.76 W	2015-07	University of Iowa	HiSeq4000	PowerSoil kit	unknown	1.4E+07	3.8E+09	267	9.2E+03
PRJEB23134	ERR2193545	US	River	sediment	Upper Mississippi River	41.45 N	90.76 W	2015-07	University of Iowa	HiSeq4000	PowerSoil kit	unknown	1.6E+07	4.3E+09	264	1.1E+04
PRJEB23134	ERR2272677	US	River	sediment	Upper Mississippi River	41.45 N	90.76 W	2015-07	University of Iowa	HiSeq4000	PowerSoil kit	unknown	1.4E+07	3.8E+09	269	8.1E+03
PRJEB23134	ERR2272678	US	River	sediment	Upper Mississippi River	41.45 N	90.76 W	2015-07	University of Iowa	HiSeq4000	PowerSoil kit	unknown	1.5E+07	4.2E+09	270	9.1E+03
PRJEB23134	ERR2272679	US	River	sediment	Upper Mississippi River	41.45 N	90.76 W	2015-07	University of Iowa	HiSeq4000	PowerSoil kit	unknown	1.6E+07	4.2E+09	270	9.7E+03
PRJEB23134	ERR2272680	US	River	sediment	Upper Mississippi River	41.45 N	90.76 W	2015-07	University of Iowa	HiSeq4000	PowerSoil kit	unknown	1.6E+07	4.2E+09	268	9.9E+03
PRJEB23134	ERR2272681	US	River	sediment	Upper Mississippi River	41.45 N	90.76 W	2015-07	University of Iowa	HiSeq4000	PowerSoil kit	unknown	1.4E+07	3.8E+09	269	9.3E+03
PRJEB23134	ERR2272682	US	River	sediment	Upper Mississippi River	41.45 N	90.76 W	2015-07	University of Iowa	HiSeq4000	PowerSoil kit	unknown	1.5E+07	3.9E+09	267	7.9E+03
PRJEB23134	ERR2272683	US	River	sediment	Upper Mississippi River	41.45 N	90.76 W	2015-07	University of Iowa	HiSeq4000	PowerSoil kit	unknown	1.4E+07	3.8E+09	267	9.2E+03
PRJEB23134	ERR2272684	US	River	sediment	Upper Mississippi River	41.45 N	90.76 W	2015-07	University of Iowa	HiSeq4000	PowerSoil kit	unknown	1.6E+07	4.3E+09	264	1.1E+04
PRJNA524094	SRR11088366	DE	WWTP	influent	Greifswald	54.12 N	13.43 E	2017-06-27	University of Goettingen	HiSeq 2500	PowerSoil kit	Nextera	1.6E+07	3.9E+09	247	4.7E+04
PRJNA524094	SRR11088379	DE	WWTP	influent	Greifswald	54.12 N	13.43 E	2016-11-30	University of Goettingen	HiSeq 2500	PowerSoil kit	Nextera	1.5E+07	4.4E+09	296	2.2E+04
PRJNA524094	SRR11088384	DE	WWTP	influent	Greifswald	54.12 N	13.43 E	2017-03-28	University of Goettingen	HiSeq 2500	PowerSoil kit	Nextera	1.6E+07	4.6E+09	279	4.2E+04
PRJNA524094	SRR11088390	DE	WWTP	influent	Greifswald	54.12 N	13.43 E	2018-06-05	University of Goettingen	HiSeq 2500	PowerSoil kit	Nextera	3.2E+07	8.1E+09	257	7.2E+04
PRJNA524094	SRR11088401	DE	WWTP	influent	Goettingen	51.55 N	9.92 E	2018-05-22	University of Goettingen	HiSeq 2500	PowerSoil kit	Nextera	1.4E+07	3.5E+09	252	3.6E+04
PRJNA524094	SRR11088408	DE	WWTP	influent	Greifswald	54.12 N	13.43 E	2018-02-27	University of Goettingen	HiSeq 2500	PowerSoil kit	Nextera	6.3E+06	2.0E+09	318	1.2E+04
PRJNA524094	SRR11088419	DE	WWTP	influent	Goettingen	51.55 N	9.92 E	2018-02-06	University of Goettingen	HiSeq 2500	PowerSoil kit	Nextera	1.6E+07	3.8E+09	237	3.7E+04
PRJNA524094	SRR11088427	DE	WWTP	influent	Greifswald	54.12 N	13.43 E	2017-11-14	University of Goettingen	HiSeq 2500	PowerSoil kit	Nextera	3.9E+06	1.5E+09	386	1.2E+04
PRJNA524094	SRR11088433	DE	WWTP	influent	Goettingen	51.55 N	9.92 E	2017-02-28	University of Goettingen	HiSeq 2500	PowerSoil kit	Nextera	1.9E+07	3.6E+09	191	2.8E+04
PRJNA524094	SRR11088438	DE	WWTP	influent	Goettingen	51.55 N	9.92 E	2017-11-21	University of Goettingen	HiSeq 2500	PowerSoil kit	Nextera	1.2E+07	3.0E+09	254	2.8E+04
PRJNA524094	SRR11088446	DE	WWTP	influent	Greifswald	54.12 N	13.43 E	2017-10-17	University of Goettingen	HiSeq 2500	PowerSoil kit	Nextera	1.9E+07	4.4E+09	232	5.2E+04
PRJNA524094	SRR11088457	DE	WWTP	influent	Goettingen	51.55 N	9.92 E	2017-08-22	University of Goettingen	HiSeq 2500	PowerSoil kit	Nextera	1.8E+07	4.6E+09	258	4.0E+04
PRJNA524094	SRR11088467	DE	WWTP	influent	Greifswald	54.12 N	13.43 E	2018-08-07	University of Goettingen	HiSeq 2500	PowerSoil kit	Nextera	2.2E+07	5.8E+09	263	4.9E+04
PRJNA524094	SRR11088478	DE	WWTP	influent	Goettingen	51.55 N	9.92 E	2018-08-28	University of Goettingen	HiSeq 2500	PowerSoil kit	Nextera	1.3E+07	4.6E+09	345	3.5E+04
PRJNA683044	SRR13208910	US	WWTP	influent	Christiansburg	37.155718 N	80.470294 W	2017-12	Virginia Tech	NovaSeq 6000	Fast DNA Spin Kit for Soil	Nextera XT	1.9E+07	5.1E+09	272	6.5E+04
PRJNA683044	SRR13208908	US	WWTP	influent	Christiansburg	37.155718 N	80.470294 W	2018-08	Virginia Tech	NovaSeq 6000	Fast DNA Spin Kit for Soil	Nextera XT	1.4E+07	3.7E+09	263	3.7E+04
PRJNA683044	SRR13208894	US	WWTP	influent	Christiansburg	37.155718 N	80.470294 W	2017-10	Virginia Tech	NovaSeq 6000	Fast DNA Spin Kit for Soil	Nextera XT	2.1E+07	5.7E+09	270	6.0E+04
PRJNA683044	SRR13208892	US	WWTP	influent	Christiansburg	37.155718 N	80.470294 W	2018-04	Virginia Tech	NovaSeq 6000	Fast DNA Spin Kit for Soil	Nextera XT	1.3E+07	3.4E+09	271	3.7E+04
PRJNA683044	SRR13208903	US	WWTP	influent	Christiansburg	37.155718 N	80.470294 W	2018-02	Virginia Tech	NovaSeq 6000	Fast DNA Spin Kit for Soil	Nextera XT	2.2E+07	5.9E+09	270	4.7E+04
PRJNA683044	SRR13208897	US	WWTP	influent	Christiansburg	37.155718 N	80.470294 W	2018-10	Virginia Tech	NovaSeq 6000	Fast DNA Spin Kit for Soil	Nextera XT	1.3E+07	3.5E+09	263	3.7E+04
PRJNA683044	SRR13208898	US	WWTP	influent	Christiansburg	37.155718 N	80.470294 W	2017-07	Virginia Tech	NovaSeq 6000	Fast DNA Spin Kit for Soil	Nextera XT	1.7E+07	4.6E+09	270	5.0E+04
PRJNA683044	SRR13208900	US	WWTP	influent	Christiansburg	37.155718 N	80.470294 W	2018-06	Virginia Tech	NovaSeq 6000	Fast DNA Spin Kit for Soil	Nextera XT	2.4E+07	6.6E+09	270	6.3E+04
PRJNA768945	SRR16214421	CD	WWTP	influent	Winnipeg	49.95 N	97.10 W	2019-10-22	University of Manitoba	NextSeq 550	unknown	Nextera flex	3.2E+06	6.3E+08	198	3.3E+03
PRJNA768945	SRR16214419	CD	WWTP	influent	Winnipeg	49.95 N	97.10 W	2019-11-28	University of Manitoba	NextSeq 550	unknown	Nextera flex	4.6E+06	9.6E+08	207	7.0E+00
PRJNA768945	SRR16214416	CD	WWTP	influent	Winnipeg	49.95 N	97.10 W	2019-12-18	University of Manitoba	NextSeq 550	unknown	Nextera flex	3.1E+06	6.5E+08	212	1.3E+02
PRJNA768945	SRR16214417	CD	WWTP	influent	Winnipeg	49.95 N	97.10 W	2020-02-06	University of Manitoba	NextSeq 550	unknown	Nextera flex	6.0E+06	1.3E+09	216	7.7E+01
PRJNA768945	SRR16214424	CD	WWTP	influent	Winnipeg	49.95 N	97.10 W	2019-10-22	University of Manitoba	NextSeq 550	unknown	Nextera flex	2.5E+06	5.0E+08	200	1.1E+03
PRJNA768945	SRR16214420	CD	WWTP	influent	Winnipeg	49.95 N	97.10 W	2019-11-28	University of Manitoba	NextSeq 550	unknown	Nextera flex	3.0E+06	6.0E+08	198	3.4E+03
PRJNA768945	SRR16214422	CD	WWTP	influent	Winnipeg	49.95 N	97.10 W	2019-12-18	University of Manitoba	NextSeq 550	unknown	Nextera flex	2.4E+06	4.7E+08	197	2.3E+03
PRJNA768945	SRR16214418	CD	WWTP	influent	Winnipeg	49.95 N	97.10 W	2020-02-06	University of Manitoba	NextSeq 550	unknown	Nextera flex	5.9E+06	1.3E+09	215	1.6E+01
PRJNA691978	SRR17535930	US	WWTP	influent	Atlanta	33.75 N	84.39 W	2017-12-01	Georgia Institute of Technology	HiSeq 2500	unknown	Nextera XT	7.2E+06	1.5E+09	209	2.2E+04
PRJNA691978	SRR17535934	US	WWTP	influent	Atlanta	33.75 N	84.39 W	2017-12-01	Georgia Institute of Technology	HiSeq 2500	unknown	Nextera XT	7.5E+06	1.7E+09	229	2.5E+04
PRJNA691978	SRR17535939	US	WWTP	influent	Atlanta	33.75 N	84.39 W	2017-12-01	Georgia Institute of Technology	HiSeq 2500	unknown	Nextera XT	8.7E+06	1.7E+09	197	1.9E+04
PRJNA824545	SRR18715498	CN	WWTP	effluent	Xinjiang	42.45 N	86.37 E	2021-06-22	Xinjiang University	NovaSeq 6000	unknown	unknown	1.5E+07	3.5E+09	235	1.2E+04
PRJNA824545	SRR18715501	CN	WWTP	effluent	Xinjiang	42.45 N	86.37 E	2020-12-07	Xinjiang University	NovaSeq 6000	unknown	unknown	2.4E+07	5.7E+09	238	8.7E+03
PRJNA824545	SRR18715504	CN	WWTP	effluent	Xinjiang	42.45 N	86.37 E	2020-12-07	Xinjiang University	NovaSeq 6000	unknown	unknown	2.1E+07	5.4E+09	258	1.5E+04
PRJNA824545	SRR18715510	CN	WWTP	effluent	Xinjiang	42.45 N	86.37 E	2021-06-22	Xinjiang University	NovaSeq 6000	unknown	unknown	1.7E+07	4.0E+09	231	6.4E+03
PRJNA824545	SRR18715497	CN	WWTP	influent	Xinjiang	42.45 N	86.37 E	2021-06-22	Xinjiang University	NovaSeq 6000	unknown	unknown	1.8E+07	4.1E+09	228	7.7E+03
PRJNA824545	SRR18715500	CN	WWTP	influent	Xinjiang	42.45 N	86.37 E	2021-06-22	Xinjiang University	NovaSeq 6000	unknown	unknown	1.7E+07	3.8E+09	231	1.6E+04
PRJNA824545	SRR18715503	CN	WWTP	influent	Xinjiang	42.45 N	86.37 E	2020-12-07	Xinjiang University	NovaSeq 6000	unknown	unknown	2.3E+07	5.2E+09	228	4.4E+04
PRJNA824545	SRR18715513	CN	WWTP	influent	Xinjiang	42.45 N	86.37 E	2020-12-07	Xinjiang University	NovaSeq 6000	unknown	unknown	1.8E+07	4.2E+09	234	1.7E+04
PRJNA892917	SRR22000254	DE	River	sediment	Lockwitzbach River Basin	50.961889 N	13.777417 E	2016-10-25	TU Dresden	NovaSeq 6000	PowerWater kit	Illumina standard genomic library	4.5E+07	1.1E+10	246	3.0E+04
PRJNA892917	SRR22000250	DE	River	sediment	Lockwitzbach River Basin	50.956021 N	13.772238 E	2017-09-19	TU Dresden	NovaSeq 6000	PowerWater kit	Illumina standard genomic library	2.2E+06	5.6E+08	259	1.4E+03
PRJNA892917	SRR22000248	DE	River	water	Lockwitzbach River Basin	50.944399 N	13.744337 E	2017-09-18	TU Dresden	NovaSeq 6000	PowerWater kit	Illumina standard genomic library	3.0E+07	7.4E+09	248	1.6E+04
PRJNA892917	SRR22000219	DE	River	sediment	Lockwitzbach River Basin	50.961813 N	13.777436 E	2017-09-19	TU Dresden	NovaSeq 6000	PowerWater kit	Illumina standard genomic library	3.0E+07	7.9E+09	259	1.8E+04
PRJNA892917	SRR22000253	DE	River	sediment	Lockwitzbach River Basin	50.961889 N	13.777417 E	2016-10-25	TU Dresden	NovaSeq 6000	PowerWater kit	Illumina standard genomic library	4.0E+07	9.7E+09	243	2.4E+04
PRJNA892917	SRR22000244	DE	River	water	Lockwitzbach River Basin	50.870665 N	13.752147 E	2017-09-18	TU Dresden	NovaSeq 6000	PowerWater kit	Illumina standard genomic library	1.5E+07	3.6E+09	234	8.4E+03
PRJNA892917	SRR22000245	DE	River	water	Lockwitzbach River Basin	50.871357 N	13.716463 E	2017-09-18	TU Dresden	NovaSeq 6000	PowerWater kit	Illumina standard genomic library	2.6E+07	6.5E+09	253	1.9E+04
PRJNA892917	SRR22000246	DE	River	water	Lockwitzbach River Basin	50.97744 N	13.79426 E	2017-09-18	TU Dresden	NovaSeq 6000	PowerWater kit	Illumina standard genomic library	2.3E+07	6.0E+09	259	1.3E+04
PRJNA892917	SRR22000252	DE	River	water	Lockwitzbach River Basin	50.922453 N	13.779215 E	2017-09-18	TU Dresden	NovaSeq 6000	PowerWater kit	Illumina standard genomic library	2.6E+07	6.8E+09	258	1.5E+04
PRJNA892917	SRR22000167	DE	River	sediment	Lockwitzbach River Basin	50.944388 N	13.744341 E	2018-07-24	TU Dresden	NovaSeq 6000	PowerWater kit	Illumina standard genomic library	3.6E+06	9.6E+08	270	2.2E+03
PRJNA892917	SRR22000249	DE	River	water	Lockwitzbach River Basin	50.906836 N	13.768107 E	2017-09-18	TU Dresden	NovaSeq 6000	PowerWater kit	Illumina standard genomic library	3.6E+07	8.2E+09	225	1.6E+04
PRJNA892917	SRR22000247	DE	River	sediment	Lockwitzbach River Basin	50.919198 N	13.737021 E	2018-07-24	TU Dresden	NovaSeq 6000	PowerWater kit	Illumina standard genomic library	2.8E+07	6.9E+09	247	2.1E+04
PRJNA892917	SRR22000164	DE	River	sediment	Lockwitzbach River Basin	50.961813 N	13.777436 E	2017-09-19	TU Dresden	NovaSeq 6000	PowerWater kit	Illumina standard genomic library	1.1E+07	3.0E+09	265	6.8E+03
PRJNA892917	SRR22000243	DE	River	water	Lockwitzbach River Basin	50.870665 N	13.752147 E	2017-09-18	TU Dresden	NovaSeq 6000	PowerWater kit	Illumina standard genomic library	6.4E+06	1.5E+09	232	3.6E+03
PRJNA892917	SRR22000166	DE	WWTP	effluent	Lockwitzbach River Basin	50.961188 N	13.777701 E	2016-10-25	TU Dresden	NovaSeq 6000	PowerWater kit	Illumina standard genomic library	1.7E+07	4.3E+09	259	8.6E+03
PRJNA892917	SRR22000165	DE	River	sediment	Lockwitzbach River Basin	50.956021 N	13.772238 E	2017-09-19	TU Dresden	NovaSeq 6000	PowerWater kit	Illumina standard genomic library	3.6E+07	9.3E+09	259	2.0E+04
PRJNA892917	SRR22000241	DE	WWTP	effluent	Lockwitzbach River Basin	50.961188 N	13.777701 E	2016-11-07	TU Dresden	NovaSeq 6000	PowerWater kit	Illumina standard genomic library	2.3E+07	6.0E+09	259	1.3E+04
PRJNA892917	SRR22000242	DE	River	water	Lockwitzbach River Basin	50.895066 N	13.76102 E	2017-09-18	TU Dresden	NovaSeq 6000	PowerWater kit	Illumina standard genomic library	2.2E+07	5.5E+09	252	1.3E+04
PRJNA892917	SRR22000169	DE	River	sediment	Lockwitzbach River Basin	50.944388 N	13.744341 E	2018-07-24	TU Dresden	NovaSeq 6000	PowerWater kit	Illumina standard genomic library	5.4E+06	1.5E+09	272	3.4E+03
PRJNA892917	SRR22000168	DE	River	sediment	Lockwitzbach River Basin	50.944388 N	13.744341 E	2018-07-24	TU Dresden	NovaSeq 6000	PowerWater kit	Illumina standard genomic library	4.6E+06	1.2E+09	269	2.8E+03
PRJNA892917	SRR22000239	DE	WWTP	effluent	Lockwitzbach River Basin	50.961188 N	13.777701 E	2016-12-13	TU Dresden	NovaSeq 6000	PowerWater kit	Illumina standard genomic library	2.9E+07	7.7E+09	269	1.5E+04
PRJNA892917	SRR22000170	DE	River	sediment	Lockwitzbach River Basin	50.96602 N	13.725885 E	2018-07-24	TU Dresden	NovaSeq 6000	PowerWater kit	Illumina standard genomic library	2.6E+07	6.5E+09	255	1.8E+04
PRJNA892917	SRR22000238	DE	River	sediment	Lockwitzbach River Basin	50.961889 N	13.777417 E	2016-10-25	TU Dresden	NovaSeq 6000	PowerWater kit	Illumina standard genomic library	2.8E+07	6.9E+09	251	1.7E+04
PRJNA892917	SRR22000171	DE	River	sediment	Lockwitzbach River Basin	50.96602 N	13.725885 E	2018-07-24	TU Dresden	NovaSeq 6000	PowerWater kit	Illumina standard genomic library	3.6E+07	8.4E+09	236	2.2E+04
PRJNA892917	SRR22000237	DE	River	sediment	Lockwitzbach River Basin	50.961889 N	13.777417 E	2017-01-10	TU Dresden	NovaSeq 6000	PowerWater kit	Illumina standard genomic library	3.2E+07	8.4E+09	258	2.0E+04
PRJNA892917	SRR22000240	DE	WWTP	effluent	Lockwitzbach River Basin	50.961188 N	13.777701 E	2016-11-22	TU Dresden	NovaSeq 6000	PowerWater kit	Illumina standard genomic library	1.7E+07	4.6E+09	270	7.3E+03
PRJNA892917	SRR22000172	DE	River	sediment	Lockwitzbach River Basin	50.966004 N	13.724581 E	2018-07-24	TU Dresden	NovaSeq 6000	PowerWater kit	Illumina standard genomic library	2.6E+07	6.7E+09	255	2.0E+04
PRJNA892917	SRR22000236	DE	River	sediment	Lockwitzbach River Basin	50.96095 N	13.777174 E	2017-01-10	TU Dresden	NovaSeq 6000	PowerWater kit	Illumina standard genomic library	2.3E+07	5.9E+09	261	1.2E+04
PRJNA892917	SRR22000173	DE	River	sediment	Lockwitzbach River Basin	50.966004 N	13.724581 E	2018-07-24	TU Dresden	NovaSeq 6000	PowerWater kit	Illumina standard genomic library	1.9E+07	5.0E+09	263	1.1E+04
PRJNA892917	SRR22000235	DE	WWTP	effluent	Lockwitzbach River Basin	50.961188 N	13.777701 E	2017-01-10	TU Dresden	NovaSeq 6000	PowerWater kit	Illumina standard genomic library	3.6E+07	9.4E+09	259	3.1E+04
PRJNA892917	SRR22000174	DE	River	sediment	Lockwitzbach River Basin	50.961813 N	13.777436 E	2018-07-24	TU Dresden	NovaSeq 6000	PowerWater kit	Illumina standard genomic library	2.4E+07	6.2E+09	261	1.5E+04
PRJNA892917	SRR22000234	DE	River	water	Lockwitzbach River Basin	50.961889 N	13.777417 E	2017-01-10	TU Dresden	NovaSeq 6000	PowerWater kit	Illumina standard genomic library	2.0E+07	5.1E+09	258	1.1E+04
PRJNA892917	SRR22000176	DE	River	sediment	Lockwitzbach River Basin	50.943039 N	13.766104 E	2018-07-24	TU Dresden	NovaSeq 6000	PowerWater kit	Illumina standard genomic library	2.5E+07	6.6E+09	260	1.9E+04
PRJNA892917	SRR22000175	DE	River	sediment	Lockwitzbach River Basin	50.956021 N	13.772238 E	2018-07-24	TU Dresden	NovaSeq 6000	PowerWater kit	Illumina standard genomic library	3.9E+07	9.6E+09	247	2.4E+04
PRJNA892917	SRR22000233	DE	River	water	Lockwitzbach River Basin	50.96095 N	13.777174 E	2017-01-10	TU Dresden	NovaSeq 6000	PowerWater kit	Illumina standard genomic library	4.2E+07	1.1E+10	256	2.6E+04
PRJNA892917	SRR22000232	DE	River	sediment	Lockwitzbach River Basin	50.888182 N	13.748205 E	2018-07-24	TU Dresden	NovaSeq 6000	PowerWater kit	Illumina standard genomic library	3.0E+07	7.6E+09	250	1.8E+04
PRJNA892917	SRR22000178	DE	River	sediment	Lockwitzbach River Basin	50.943039 N	13.766104 E	2018-07-24	TU Dresden	NovaSeq 6000	PowerWater kit	Illumina standard genomic library	2.1E+07	5.4E+09	255	1.5E+04
PRJNA892917	SRR22000229	DE	WWTP	effluent	Lockwitzbach River Basin	50.961188 N	13.777701 E	2017-02-14	TU Dresden	NovaSeq 6000	PowerWater kit	Illumina standard genomic library	5.4E+06	1.4E+09	264	1.5E+03
PRJNA892917	SRR22000179	DE	River	sediment	Lockwitzbach River Basin	50.90651 N	13.769353 E	2018-07-24	TU Dresden	NovaSeq 6000	PowerWater kit	Illumina standard genomic library	2.3E+07	5.7E+09	253	1.5E+04
PRJNA892917	SRR22000177	DE	River	sediment	Lockwitzbach River Basin	50.96095 N	13.777174 E	2016-10-25	TU Dresden	NovaSeq 6000	PowerWater kit	Illumina standard genomic library	2.8E+07	7.2E+09	256	2.0E+04
PRJNA892917	SRR22000231	DE	River	sediment	Lockwitzbach River Basin	50.888182 N	13.748205 E	2018-07-24	TU Dresden	NovaSeq 6000	PowerWater kit	Illumina standard genomic library	2.8E+07	7.0E+09	246	1.3E+04
PRJNA892917	SRR22000228	DE	River	sediment	Lockwitzbach River Basin	50.961889 N	13.777417 E	2017-03-06	TU Dresden	NovaSeq 6000	PowerWater kit	Illumina standard genomic library	3.4E+07	8.8E+09	258	2.0E+04
PRJNA892917	SRR22000180	DE	River	sediment	Lockwitzbach River Basin	50.90651 N	13.769353 E	2018-07-24	TU Dresden	NovaSeq 6000	PowerWater kit	Illumina standard genomic library	1.9E+07	4.9E+09	263	1.2E+04
PRJNA892917	SRR22000230	DE	WWTP	effluent	Lockwitzbach River Basin	50.961188 N	13.777701 E	2017-02-14	TU Dresden	NovaSeq 6000	PowerWater kit	Illumina standard genomic library	2.1E+06	5.7E+08	267	6.4E+02
PRJNA892917	SRR22000181	DE	River	sediment	Lockwitzbach River Basin	50.895054 N	13.761 E	2018-07-24	TU Dresden	NovaSeq 6000	PowerWater kit	Illumina standard genomic library	2.4E+07	6.1E+09	258	1.6E+04
PRJNA892917	SRR22000227	DE	River	sediment	Lockwitzbach River Basin	50.96095 N	13.777174 E	2016-10-25	TU Dresden	NovaSeq 6000	PowerWater kit	Illumina standard genomic library	3.7E+07	9.3E+09	251	2.6E+04
PRJNA892917	SRR22000183	DE	River	sediment	Lockwitzbach River Basin	50.88682 N	13.738839 E	2018-07-24	TU Dresden	NovaSeq 6000	PowerWater kit	Illumina standard genomic library	2.0E+07	5.4E+09	264	1.3E+04
PRJNA892917	SRR22000225	DE	River	sediment	Lockwitzbach River Basin	50.961889 N	13.777417 E	2017-03-06	TU Dresden	NovaSeq 6000	PowerWater kit	Illumina standard genomic library	2.3E+07	6.1E+09	267	1.4E+04
PRJNA892917	SRR22000226	DE	River	sediment	Lockwitzbach River Basin	50.961889 N	13.777417 E	2017-03-06	TU Dresden	NovaSeq 6000	PowerWater kit	Illumina standard genomic library	2.7E+07	7.1E+09	259	1.5E+04
PRJNA892917	SRR22000184	DE	WWTP	effluent	Lockwitzbach River Basin	50.961188 N	13.777701 E	2017-04-09	TU Dresden	NovaSeq 6000	PowerWater kit	Illumina standard genomic library	2.0E+07	5.1E+09	259	9.7E+03
PRJNA892917	SRR22000185	DE	River	sediment	Lockwitzbach River Basin	50.904355 N	13.752881 E	2018-07-24	TU Dresden	NovaSeq 6000	PowerWater kit	Illumina standard genomic library	1.5E+07	4.0E+09	269	9.6E+03
PRJNA892917	SRR22000182	DE	River	sediment	Lockwitzbach River Basin	50.88682 N	13.738839 E	2018-07-24	TU Dresden	NovaSeq 6000	PowerWater kit	Illumina standard genomic library	2.1E+07	5.6E+09	264	1.3E+04
PRJNA892917	SRR22000223	DE	River	sediment	Lockwitzbach River Basin	50.96095 N	13.777174 E	2017-03-06	TU Dresden	NovaSeq 6000	PowerWater kit	Illumina standard genomic library	2.5E+07	6.5E+09	263	1.4E+04
PRJNA892917	SRR22000224	DE	River	sediment	Lockwitzbach River Basin	50.96095 N	13.777174 E	2017-03-06	TU Dresden	NovaSeq 6000	PowerWater kit	Illumina standard genomic library	1.9E+07	5.1E+09	267	1.2E+04
PRJNA892917	SRR22000222	DE	WWTP	effluent	Lockwitzbach River Basin	50.961188 N	13.777701 E	2017-03-06	TU Dresden	NovaSeq 6000	PowerWater kit	Illumina standard genomic library	2.6E+07	6.9E+09	265	1.6E+04
PRJNA892917	SRR22000186	DE	River	sediment	Lockwitzbach River Basin	50.90452 N	13.752505 E	2018-07-24	TU Dresden	NovaSeq 6000	PowerWater kit	Illumina standard genomic library	2.4E+07	6.4E+09	262	1.5E+04
PRJNA892917	SRR22000187	DE	River	sediment	Lockwitzbach River Basin	50.90452 N	13.752505 E	2018-07-24	TU Dresden	NovaSeq 6000	PowerWater kit	Illumina standard genomic library	2.7E+07	7.1E+09	262	1.8E+04
PRJNA892917	SRR22000188	DE	River	sediment	Lockwitzbach River Basin	50.96095 N	13.777174 E	2016-10-25	TU Dresden	NovaSeq 6000	PowerWater kit	Illumina standard genomic library	3.7E+07	9.4E+09	250	2.8E+04
PRJNA892917	SRR22000221	DE	River	water	Lockwitzbach River Basin	50.961889 N	13.777417 E	2017-03-06	TU Dresden	NovaSeq 6000	PowerWater kit	Illumina standard genomic library	2.3E+07	6.1E+09	266	1.5E+04
PRJNA892917	SRR22000189	DE	River	sediment	Lockwitzbach River Basin	50.914403 N	13.786861 E	2018-07-24	TU Dresden	NovaSeq 6000	PowerWater kit	Illumina standard genomic library	1.5E+07	3.9E+09	257	9.2E+03
PRJNA892917	SRR22000191	DE	River	sediment	Lockwitzbach River Basin	50.914028 N	13.787224 E	2018-07-24	TU Dresden	NovaSeq 6000	PowerWater kit	Illumina standard genomic library	1.9E+07	5.0E+09	262	1.3E+04
PRJNA892917	SRR22000190	DE	River	sediment	Lockwitzbach River Basin	50.914403 N	13.786861 E	2018-07-24	TU Dresden	NovaSeq 6000	PowerWater kit	Illumina standard genomic library	6.5E+06	1.7E+09	259	4.1E+03
PRJNA892917	SRR22000220	DE	River	water	Lockwitzbach River Basin	50.96095 N	13.777174 E	2017-03-06	TU Dresden	NovaSeq 6000	PowerWater kit	Illumina standard genomic library	2.8E+07	7.2E+09	259	1.6E+04
PRJNA892917	SRR22000251	DE	River	sediment	Lockwitzbach River Basin	50.956021 N	13.772238 E	2017-09-19	TU Dresden	NovaSeq 6000	PowerWater kit	Illumina standard genomic library	1.4E+07	3.6E+09	261	8.5E+03
PRJNA892917	SRR22000217	DE	River	sediment	Lockwitzbach River Basin	50.888182 N	13.748205 E	2017-09-19	TU Dresden	NovaSeq 6000	PowerWater kit	Illumina standard genomic library	1.7E+07	4.3E+09	256	9.0E+03
PRJNA892917	SRR22000218	DE	River	sediment	Lockwitzbach River Basin	50.888182 N	13.748205 E	2017-09-19	TU Dresden	NovaSeq 6000	PowerWater kit	Illumina standard genomic library	2.1E+07	5.6E+09	264	1.3E+04
PRJNA892917	SRR22000192	DE	River	sediment	Lockwitzbach River Basin	50.90651 N	13.769353 E	2017-09-19	TU Dresden	NovaSeq 6000	PowerWater kit	Illumina standard genomic library	1.2E+06	3.1E+08	256	6.3E+02
PRJNA892917	SRR22000216	DE	River	sediment	Lockwitzbach River Basin	50.888182 N	13.748205 E	2017-09-19	TU Dresden	NovaSeq 6000	PowerWater kit	Illumina standard genomic library	1.6E+06	4.0E+08	255	8.4E+02
PRJNA892917	SRR22000193	DE	River	sediment	Lockwitzbach River Basin	50.90651 N	13.769353 E	2017-09-19	TU Dresden	NovaSeq 6000	PowerWater kit	Illumina standard genomic library	1.5E+07	3.8E+09	257	7.6E+03
PRJNA892917	SRR22000215	DE	River	sediment	Lockwitzbach River Basin	50.90452 N	13.752505 E	2017-09-19	TU Dresden	NovaSeq 6000	PowerWater kit	Illumina standard genomic library	3.0E+07	7.6E+09	256	1.8E+04
PRJNA892917	SRR22000194	DE	River	sediment	Lockwitzbach River Basin	50.90651 N	13.769353 E	2017-09-19	TU Dresden	NovaSeq 6000	PowerWater kit	Illumina standard genomic library	2.4E+07	6.5E+09	270	1.3E+04
PRJNA892917	SRR22000214	DE	River	sediment	Lockwitzbach River Basin	50.904355 N	13.752881 E	2017-09-19	TU Dresden	NovaSeq 6000	PowerWater kit	Illumina standard genomic library	3.1E+07	8.0E+09	256	1.6E+04
PRJNA892917	SRR22000195	DE	River	sediment	Lockwitzbach River Basin	50.895054 N	13.761 E	2017-09-19	TU Dresden	NovaSeq 6000	PowerWater kit	Illumina standard genomic library	2.9E+07	7.5E+09	262	1.5E+04
PRJNA892917	SRR22000213	DE	River	sediment	Lockwitzbach River Basin	50.904355 N	13.752881 E	2017-09-19	TU Dresden	NovaSeq 6000	PowerWater kit	Illumina standard genomic library	2.5E+07	6.7E+09	265	1.4E+04
PRJNA892917	SRR22000212	DE	River	sediment	Lockwitzbach River Basin	50.919476 N	13.733583 E	2017-09-19	TU Dresden	NovaSeq 6000	PowerWater kit	Illumina standard genomic library	3.4E+07	8.5E+09	249	2.4E+04
PRJNA892917	SRR22000197	DE	River	sediment	Lockwitzbach River Basin	50.96602 N	13.725885 E	2017-09-19	TU Dresden	NovaSeq 6000	PowerWater kit	Illumina standard genomic library	2.8E+07	7.3E+09	263	1.4E+04
PRJNA892917	SRR22000211	DE	River	water	Lockwitzbach River Basin	50.961889 N	13.777417 E	2016-10-25	TU Dresden	NovaSeq 6000	PowerWater kit	Illumina standard genomic library	2.6E+07	6.9E+09	260	1.6E+04
PRJNA892917	SRR22000210	DE	River	sediment	Lockwitzbach River Basin	50.88682 N	13.738839 E	2017-09-19	TU Dresden	NovaSeq 6000	PowerWater kit	Illumina standard genomic library	2.4E+07	6.2E+09	261	1.3E+04
PRJNA892917	SRR22000196	DE	River	sediment	Lockwitzbach River Basin	50.895054 N	13.761 E	2017-09-19	TU Dresden	NovaSeq 6000	PowerWater kit	Illumina standard genomic library	2.5E+07	6.6E+09	258	1.3E+04
PRJNA892917	SRR22000198	DE	River	sediment	Lockwitzbach River Basin	50.96602 N	13.725885 E	2017-09-19	TU Dresden	NovaSeq 6000	PowerWater kit	Illumina standard genomic library	2.2E+07	5.8E+09	261	1.1E+04
PRJNA892917	SRR22000209	DE	River	sediment	Lockwitzbach River Basin	50.919476 N	13.733583 E	2017-09-19	TU Dresden	NovaSeq 6000	PowerWater kit	Illumina standard genomic library	1.2E+07	3.3E+09	267	1.4E+04
PRJNA892917	SRR22000208	DE	River	sediment	Lockwitzbach River Basin	50.919476 N	13.733583 E	2017-09-19	TU Dresden	NovaSeq 6000	PowerWater kit	Illumina standard genomic library	2.5E+06	6.5E+08	265	3.0E+03
PRJNA892917	SRR22000199	DE	River	sediment	Lockwitzbach River Basin	50.88682 N	13.738839 E	2017-09-19	TU Dresden	NovaSeq 6000	PowerWater kit	Illumina standard genomic library	2.0E+07	5.3E+09	265	1.1E+04
PRJNA892917	SRR22000201	DE	River	sediment	Lockwitzbach River Basin	50.944388 N	13.744341 E	2017-09-19	TU Dresden	NovaSeq 6000	PowerWater kit	Illumina standard genomic library	2.4E+07	6.3E+09	259	1.5E+04
PRJNA892917	SRR22000207	DE	River	sediment	Lockwitzbach River Basin	50.919198 N	13.737021 E	2017-09-19	TU Dresden	NovaSeq 6000	PowerWater kit	Illumina standard genomic library	2.0E+07	5.1E+09	264	1.2E+04
PRJNA892917	SRR22000200	DE	River	water	Lockwitzbach River Basin	50.96095 N	13.777174 E	2016-10-25	TU Dresden	NovaSeq 6000	PowerWater kit	Illumina standard genomic library	3.2E+07	8.1E+09	253	2.1E+04
PRJNA892917	SRR22000203	DE	River	sediment	Lockwitzbach River Basin	50.914028 N	13.787224 E	2017-09-19	TU Dresden	NovaSeq 6000	PowerWater kit	Illumina standard genomic library	2.1E+07	5.6E+09	263	1.1E+04
PRJNA892917	SRR22000205	DE	River	sediment	Lockwitzbach River Basin	50.919198 N	13.737021 E	2017-09-19	TU Dresden	NovaSeq 6000	PowerWater kit	Illumina standard genomic library	2.0E+06	5.2E+08	266	1.4E+03
PRJNA892917	SRR22000202	DE	River	sediment	Lockwitzbach River Basin	50.944388 N	13.744341 E	2017-09-19	TU Dresden	NovaSeq 6000	PowerWater kit	Illumina standard genomic library	2.3E+07	6.2E+09	266	1.5E+04
PRJNA892917	SRR22000206	DE	River	sediment	Lockwitzbach River Basin	50.919198 N	13.737021 E	2017-09-19	TU Dresden	NovaSeq 6000	PowerWater kit	Illumina standard genomic library	1.2E+07	3.2E+09	268	8.2E+03
PRJNA892917	SRR22000204	DE	River	sediment	Lockwitzbach River Basin	50.914028 N	13.787224 E	2017-09-19	TU Dresden	NovaSeq 6000	PowerWater kit	Illumina standard genomic library	2.0E+07	5.2E+09	262	1.0E+04
PRJNA942078	SRR23730281	DE	WWTP	influent	Germany, site A (undiscl.)	Germany, South West	Germany, South West	2017-01-17	TU Dresden	NovaSeq 6000	PowerWater kit	Illumina standard genomic library	2.1E+07	5.2E+09	245	6.2E+04
PRJNA942078	SRR23730280	DE	WWTP	influent	Germany, site A (undiscl.)	Germany, South West	Germany, South West	2017-03-15	TU Dresden	NovaSeq 6000	PowerWater kit	Illumina standard genomic library	3.5E+07	9.0E+09	259	9.9E+04
PRJNA942078	SRR23730275	DE	WWTP	influent	Germany, site B (undiscl.)	Germany, South East	Germany, South East	2017-07-11	TU Dresden	NovaSeq 6000	PowerWater kit	Illumina standard genomic library	4.6E+07	1.2E+10	260	1.3E+05
PRJNA942078	SRR23730274	DE	WWTP	influent	Germany, site B (undiscl.)	Germany, South East	Germany, South East	2017-08-31	TU Dresden	NovaSeq 6000	PowerWater kit	Illumina standard genomic library	2.9E+07	7.4E+09	256	8.3E+04
PRJNA942078	SRR23730273	DE	WWTP	influent	Germany, site B (undiscl.)	Germany, South East	Germany, South East	2018-01-04	TU Dresden	NovaSeq 6000	PowerWater kit	Illumina standard genomic library	2.5E+07	6.5E+09	262	5.7E+04
PRJNA942078	SRR23730272	DE	WWTP	influent	Germany, site C (undiscl.)	Germany South	Germany South	2016-11-29	TU Dresden	NovaSeq 6000	PowerWater kit	Illumina standard genomic library	2.4E+07	6.3E+09	259	6.7E+04
PRJNA942078	SRR23730271	DE	WWTP	influent	Germany, site C (undiscl.)	Germany South	Germany South	2017-02-14	TU Dresden	NovaSeq 6000	PowerWater kit	Illumina standard genomic library	2.0E+07	5.2E+09	265	6.7E+04
PRJNA942078	SRR23730270	DE	WWTP	influent	Germany, site D1 (undiscl.)	Germany North, 1	Germany North, 1	2017-03-14	TU Dresden	NovaSeq 6000	PowerWater kit	Illumina standard genomic library	2.1E+07	5.5E+09	261	6.5E+04
PRJNA942078	SRR23730269	DE	WWTP	influent	Germany, site D2 (undiscl.)	Germany North, 2	Germany North, 2	2017-03-14	TU Dresden	NovaSeq 6000	PowerWater kit	Illumina standard genomic library	3.4E+07	8.9E+09	258	1.1E+05
PRJNA942078	SRR23730268	DE	WWTP	influent	Germany, site E (undiscl.)	Germany West, 1	Germany West, 1	2017-02-28	TU Dresden	NovaSeq 6000	PowerWater kit	Illumina standard genomic library	3.0E+07	7.7E+09	260	8.4E+04
PRJNA942078	SRR23730279	DE	WWTP	influent	Germany, site F1 (undiscl.)	Germany West, 2	Germany West, 2	2017-03-06	TU Dresden	NovaSeq 6000	PowerWater kit	Illumina standard genomic library	2.6E+07	6.7E+09	260	5.3E+04
PRJNA942078	SRR23730278	DE	WWTP	influent	Germany, site F2 (undiscl.)	Germany West, 3	Germany West, 3	2017-03-06	TU Dresden	NovaSeq 6000	PowerWater kit	Illumina standard genomic library	2.6E+07	6.9E+09	262	5.4E+04
PRJNA942078	SRR23730277	DE	WWTP	influent	Germany, site G (undiscl.)	Germany East	Germany East	2017-08-10	TU Dresden	NovaSeq 6000	PowerWater kit	Illumina standard genomic library	2.4E+07	5.9E+09	248	5.9E+04
PRJNA942078	SRR23730276	DE	WWTP	influent	Germany, site G (undiscl.)	Germany East	Germany East	2017-11-05	TU Dresden	NovaSeq 6000	PowerWater kit	Illumina standard genomic library	3.1E+07	8.4E+09	269	8.7E+04
PRJNA904380	SRR22752011	NZ	WWTP	influent	Christchurch	43.52 S	172.70 E	2019-11-20	Institute of Environmental Science and Research	NovaSeq 6000	PowerSoil Pro kit	unknown	1.5E+07	4.3E+09	280	5.6E+04
PRJNA904380	SRR22752012	NZ	WWTP	influent	Christchurch	43.52 S	172.70 E	2019-11-20	Institute of Environmental Science and Research	NovaSeq 6000	PowerSoil Pro kit	unknown	1.5E+07	4.1E+09	279	5.4E+04
PRJNA904380	SRR22752013	NZ	WWTP	influent	Christchurch	43.52 S	172.70 E	2019-11-20	Institute of Environmental Science and Research	NovaSeq 6000	PowerSoil Pro kit	unknown	1.6E+07	4.6E+09	280	6.1E+04
PRJNA904380	SRR22752036	NZ	WWTP	influent	Christchurch	43.52 S	172.70 E	2019-11-19	Institute of Environmental Science and Research	NovaSeq 6000	PowerSoil Pro kit	unknown	1.7E+07	4.7E+09	274	5.5E+04
PRJNA904380	SRR22752042	NZ	WWTP	influent	Christchurch	43.52 S	172.70 E	2019-11-21	Institute of Environmental Science and Research	NovaSeq 6000	PowerSoil Pro kit	unknown	1.5E+07	4.3E+09	280	5.6E+04
PRJNA904380	SRR22752043	NZ	WWTP	influent	Christchurch	43.52 S	172.70 E	2019-11-21	Institute of Environmental Science and Research	NovaSeq 6000	PowerSoil Pro kit	unknown	1.4E+07	4.0E+09	281	5.4E+04
PRJNA904380	SRR22752044	NZ	WWTP	influent	Christchurch	43.52 S	172.70 E	2019-11-21	Institute of Environmental Science and Research	NovaSeq 6000	PowerSoil Pro kit	unknown	1.7E+07	4.6E+09	281	6.0E+04
PRJNA904380	SRR22752047	NZ	WWTP	influent	Christchurch	43.52 S	172.70 E	2019-11-19	Institute of Environmental Science and Research	NovaSeq 6000	PowerSoil Pro kit	unknown	1.5E+07	4.1E+09	277	4.9E+04
PRJNA904380	SRR22752048	NZ	WWTP	influent	Christchurch	43.52 S	172.70 E	2019-11-19	Institute of Environmental Science and Research	NovaSeq 6000	PowerSoil Pro kit	unknown	1.8E+07	5.0E+09	270	5.8E+04
