# Supplementary material for: Trimethoprim resistance in surface and wastewater is mediated by contrasting variants of the dfrB gene
Source: ISME J. 2023 Jun 27;17(9):1455–66. doi: 10.1038/s41396-023-01460-7 (PMC10432401; doi:10.1038/s41396-023-01460-7)
Supplement: Supplementary file 3 — Supplement table S7 [file 41396_2023_1460_MOESM3_ESM.xlsx]

## Sheet: Sheet1
				Results related to identification of proteins / functions (BLASTX)					Results related to TnAs3 (BLASTN)
Gene	Origin of read	SRA accession	Lenght of flank (bp)	Superfamily	Putative function	exponent of e-value	% identity	% query coverage	hit for TnAs3	exponent of e-value	% identity	alignment length (bp)
dfrB1	WWTP influent (DE)	SRR23730268	315	DNA_BRE_C	integron integrase	-55	90	87	+	-76	98.1	156
dfrB1	WWTP influent (DE)	SRR23730279	407	DNA_BRE_C	integron integrase	-78	97	87	+	-9999	97.9	389
dfrB1	WWTP influent (DE)	SRR23730275	438	DNA_BRE_C	integron integrase	-47	100	52	+	-9999	99.7	369
dfrB1	WWTP influent (NZ)	SRR22752013	457	Ybx1	class D betalactamase	-68	71	95	-	-	-	-
dfrB1	WWTP influent (DE)	SRR23730276	537	DNA_BRE_C	integron integrase	-37	72	43	+	-81	100	156
dfrB1	WWTP influent (DE)	SRR11088419	627	DNA_BRE_C	integron integrase	-81	99	66	+	-9999	99.7	558
dfrB1	WWTP influent (DE)	SRR11088401	752	DNA_BRE_C	integron integrase	-129	100	80	+	-9999	99.7	615
dfrB1	WWTP influent (DE)	SRR11088478	760	N6_acetyl_AAC6	aminoglycoside acetyltransferase	-107	81	66	-	-	-	-
dfrB1	WWTP influent (DE)	SRR11088446	1228	ANT_3pp_9_crypt	aminoglycoside nucleotidyltransferase	-100	93	71	+	-28	90.2	102
dfrB2	WWTP effluent (UK)	SRR8830808	286	EamA	multidrug efflux pump	-11	100	33	+	-36	98.7	79
dfrB2	WWTP influent (NZ)	SRR22752048	365	-	hypothetical protein	-28	88	48	-	-	-	-
dfrB2	WWTP effluent (UK)	SRR8830803	723	RT_like	reverse transcriptase/maturase	-44	96	39	-	-	-	-
dfrB3	WWTP effluent (UK)	SRR8830806	283	DNA_BRE_C	aminoglycoside resistance	-20	83	50	+	-57	98.3	119
dfrB3	WWTP influent (NZ)	SRR22752043	323	YbxI	class D betalactamase	-40	54	91	-	-	-	-
dfrB3	WWTP influent (NZ)	SRR22752036	391	-	hypothetical protein	-33	79	59	+	-61	97	133
dfrB3	WWTP effluent (UK)	SRR8830803	435	EamA	multidrug efflux pump	-48	100	59	+	-9999	96.8	375
dfrB3	WWTP influent (DE)	SRR11088467	452	DUF1010	plasmid-encoded protein of unknown function	-47	87	69	-	-	-	-
dfrB3	WWTP effluent (UK)	SRR8830809	464	EamA	multidrug efflux pump	-57	99	62	+	-9999	96.8	404
dfrB3	WWTP effluent (UK)	SRR8830805	478	EamA	multidrug efflux pump	-60	99	62	+	-9999	96.9	418
dfrB3	WWTP effluent (UK)	SRR8830802	487	EamA	multidrug efflux pump	-60	99	63	+	-9999	97	427
dfrB3	WWTP effluent (UK)	SRR8830807	500	EamA	multidrug efflux pump	-65	99	64	+	-9999	97	440
dfrB3	WWTP effluent (UK)	SRR8830808	508	EamA	multidrug efflux pump	-63	96	63	+	-9999	99.2	397
dfrB3	WWTP effluent (UK)	SRR8830804	546	EamA	multidrug efflux pump	-21	58	34	+	-61	99.2	124
dfrB4	River water (CN)	SRR9924790	337	DNA_BRE_C	integron integrase	-27	92	53	+	-68	99.3	136
dfrB4	WWTP influent (DE)	SRR11088478	351	EamA	multidrug efflux pump	-39	100	61	-	-	-	-
dfrB4	WWTP effluent (UK)	SRR8830809	361	-	no significant alignment	-	-	-	-	-	-	-
dfrB4	WWTP effluent (UK)	SRR8830805	390	DNA_BRE_C	aminoglycoside resistance	-56	100	66	+	-174	100	324
dfrB4	WWTP influent (DE)	SRR23730273	452	DNA_BRE_C	integron integrase	-78	100	88	+	-9999	99.5	409
dfrB4	River water (CN)	SRR9924758	520	LbetaH	acetyltransferase	-53	96	75	-	-	-	-
dfrB5	WWTP influent (DE)	SRR11088390	259	-	aminoglycoside acetyltransferase	-7	93	32	-	-	-	-
dfrB5	WWTP influent (US)	SRR13208894	819	transpeptidase	ext. spect. class A betalactamase	-73	93	53	+	-56	99.1	115
dfrB7	WWTP influent (DE)	SRR23730277	366	N6_acetyl_AAC6	aminoglycoside acetyltransferase	-59	60	99	-	-	-	-
dfrB7	WWTP influent (DE)	SRR11088366	1052	N6_acetyl_AAC6, EamA	aminoglycoside acetyltransferase	-137	96	56	-	-	-	-
dfrB9	River water (DE)	SRR22000248	266	-	no significant alignment	-	-	-	-	-	-	-
dfrB9	River sediment (DE)	SRR22000238	283	-	no significant alignment	-	-	-	-	-	-	-
dfrB9	River sediment (DE)	SRR22000195	313	-	no significant alignment	-	-	-	-	-	-	-
dfrB9	River sediment (DE)	SRR22000223	336	-	no significant alignment	-	-	-	-	-	-	-
dfrB9	River sediment (DE)	SRR22000193	425	-	no significant alignment	-	-	-	-	-	-	-
dfrB10	River sediment (DE)	SRR22000237	261	CoxL	xanthine dehydrogenase	-21	84	86	-	-	-	-
dfrB10	River sediment (DE)	SRR22000212	288	-	isoprenylcysteine carboxymethyltransferase	-50	88	97	-	-	-	-
dfrB10	River sediment (DE)	SRR22000226	309	BrnT_toxin	BrnA antitoxin	-24	80	57	-	-	-	-
dfrB10	River sediment (DE)	SRR22000195	328	CoxL	xanthine dehydrogenase	-34	83	90	-	-	-	-
dfrB10	River sediment (UK)	SRR8830791	336	PRK08270	ribonucleoside triphosphate reductase	-54	96	83	-	-	-	-
dfrB10	River sediment (NZ)	SRR12825422	337	-	hypothetical protein	-45	83	80	-	-	-	-
dfrB10	River sediment (DE)	SRR22000188	352	Yads	trimeric intracellular cation channel	-39	78	94	-	-	-	-
dfrB10	River sediment (DE)	SRR22000203	375	-	hypothetical protein	-5	75	25	-	-	-	-
dfrB10	River sediment (DE)	SRR22000224	386	PKc-like	phosphotransferase	-36	67	67	-	-	-	-
dfrB10	River sediment (DE)	SRR22000231	401	VapI	addiction module antidote	-48	82	68	-	-	-	-
dfrB10	River sediment (DE)	SRR22000179	409	VapI	addiction module antidote	-34	87	51	-	-	-	-
dfrB10	River sediment (DE)	SRR22000236	412	-	BrnA antitoxin	-32	87	48	-	-	-	-
dfrB10	River water (CN)	SRR9924777	424	-	reverse transcriptase	-31	77	51	-	-	-	-
dfrB10	River sediment (DE)	SRR22000174	428	-	isoprenylcysteine carboxymethyltransferase	-40	91	62	-	-	-	-
dfrB10	River sediment (DE)	SRR22000218	483	PKc-like	phosphotransferase	-64	91	90	-	-	-	-
dfrB10	River sediment (DE)	SRR22000207	524	-	isoprenylcysteine carboxymethyltransferase	-54	78	66	-	-	-	-
dfrB10	River sediment (DE)	SRR22000183	599	-	oxidoreductase	-31	86	59	-	-	-	-
dfrB10	River sediment (DE)	SRR22000232	601	VapI, ParE_toxin	addiction module antidote	-74	71	70	-	-	-	-
dfrB10	River sediment (DE)	SRR22000223	662	PKc-like	phosphotransferase	-115	89	84	-	-	-	-
dfrB10	River water (NZ)	SRR12825414	678	Ggt	gamma-glutamyltransferase	-99	86	75	-	-	-	-
dfrB10	River sediment (NZ)	SRR12825411	836	Imm6, DUF2486	deaminase reductase	-68	84	53	-	-	-	-
dfrB10	WWTP effluent (US)	SRR13208901	902	-	hypothetical protein	-14	53	23	-	-	-	-
dfrB14	River sediment (DE)	SRR22000214	473	HP	histidine phosphatase	-20	53	55	-	-	-	-
dfrB15	River sediment (DE)	SRR22000197	352	-	hypothetical protein	-6	64	33	-	-	-	-
dfrB15	River sediment (DE)	SRR22000247	410	SSP160	N-acetylmuramoyl-L-alanine amidase	-12	64	36	-	-	-	-
